# Supplementary material for: ARGONAUTE2 Localizes to Sites of Sporocysts in the Schistosome-Infected Snail, Biomphalaria glabrata
Source: Genes (Basel). 2024 Aug 3;15(8):1023. doi: 10.3390/genes15081023 (PMC11353429; doi:10.3390/genes15081023)
Supplement: Supplementary file 1 [file genes-15-01023-s001.zip]

Archive with 1 entries (1 files):
- genes-3096326-supplementary.pdf
